# Supplementary material for: Improving Hereditary Hemorrhagic Telangiectasia Molecular Diagnosis: A Referral Center Experience
Source: Genes (Basel). 2023 Mar 22;14(3):772. doi: 10.3390/genes14030772 (PMC10048779; doi:10.3390/genes14030772)
Supplement: Supplementary file 1 [file genes-14-00772-s001.zip]

Archive with 2 entries (2 files):
- Figure S1 DEF.pdf
- Table S1.pdf
